# Supplementary material for: Winogradsky Bioelectrochemical System as a Novel Strategy to Enrich Electrochemically Active Microorganisms from Arsenic-Rich Sediments
Source: Micromachines (Basel). 2022 Nov 11;13(11):1953. doi: 10.3390/mi13111953 (PMC9692521; doi:10.3390/mi13111953)
Supplement: Supplementary file 1 [file micromachines-13-01953-s001.zip]

Archive with 1 entries (1 files):
- micromachines-1954192-supplementary.pdf
